# Supplementary material for: Evaluation of the effect of afoxalaner with milbemycin 1 oxime in the treatment of rabbits naturally infected with Psoroptes cuniculi
Source: PLoS One. 2020 Mar 27;15(3):e0230753. doi: 10.1371/journal.pone.0230753 (PMC7100968; doi:10.1371/journal.pone.0230753)
Supplement: S1 File — (XLSX) [file pone.0230753.s001.xlsx]

## Sheet: Hoja1
Registration sheet week 1
	Lesion				Parasites
Rabbit number	Left	Rigth	Gender	Weight	Left	Right
1	M	G	Male	3.35	positive	positive	TREATMENT
2	G	M	Male	3.5	positive	positive	TREATMENT
3	G	G	Male	2.75	positive	positive	TREATMENT
4	G	G	Male	3.15	positive	positive	TREATMENT
5	M	G	Male	3.71	positive	positive	TREATMENT
6	L	M	Male	3.5	positive	positive	TREATMENT
7	G	M	Male	3.53	positive	positive	TREATMENT
8	G	G	Female	4.05	positive	positive	TREATMENT
9	G	M	Female	4.2	positive	positive	TREATMENT
10	G	G	Female	3.75	positive	positive	TREATMENT
11	G	G	Male	3.47	positive	positive	TREATMENT
12	G	G	Female	3.48	positive	positive	TREATMENT
13	M	G	Male	2.9	positive	positive	TREATMENT
14	G	G	Female	3.65	positive	positive	TREATMENT
15	G	G	Female	3.9	positive	positive	TREATMENT
16	G	G	Male	3.75	positive	positive	TREATMENT
17	G	G	Male	4	positive	positive	TREATMENT
18	M	M	Female	3.8	positive	positive	TREATMENT
19	G	G	Male	3.55	positive	positive	TREATMENT
20	G	G	Female	3.75	positive	positive	CONTROL
21	G	G	Female	3.65	positive	positive	CONTROL
22	G	G	Female	3.68	positive	positive	CONTROL
23	G	M	Female	6	positive	positive	CONTROL
24	M	G	Female	5	positive	positive	CONTROL
25	M	M	Male	4.8	positive	positive	CONTROL

## Sheet: Hoja2
Registration sheet week 2
	Lesion				Positive side
Rabbit number	Left	Right	Género	Weight	Left	Right
1	L	L	Male	3.35	NEGATIVE	NEGATIVE
2	L	L	Male	3.5	NEGATIVE	NEGATIVE
3	L	L	Male	2.75	NEGATIVE	NEGATIVE
4	L	L	Male	3.15	NEGATIVE	NEGATIVE
5	L	L	Male	3.71	NEGATIVE	NEGATIVE
6	L	L	Male	3.5	NEGATIVE	NEGATIVE
7	L	L	Male	3.53	NEGATIVE	NEGATIVE
8	L	L	Female	4.05	NEGATIVE	NEGATIVE
9	L	L	Female	4.2	NEGATIVE	NEGATIVE
10	L	M	Female	3.75	NEGATIVE	NEGATIVE
11	L	L	Male	3.47	NEGATIVE	NEGATIVE
12	M	M	Female	3.48	NEGATIVE	NEGATIVE
13	M	L	Male	2.9	NEGATIVE	NEGATIVE
14	M	M	Female	3.65	NEGATIVE	NEGATIVE
15	M	M	Female	3.9	NEGATIVE	NEGATIVE
16	L	L	Male	3.75	NEGATIVE	NEGATIVE
17	M	M	Male	4	NEGATIVE	NEGATIVE
18	L	L	Female	3.8	NEGATIVE	NEGATIVE
19	L	L	Male	3.55	NEGATIVE	NEGATIVE
20	G	G	Female	3.75	POSITIVE	POSITIVE
21	G	G	Female	3.65	POSITIVE	POSITIVE
22	G	G	Female	3.68	POSITIVE	POSITIVE
23	G	M	Female	6	POSITIVE	POSITIVE
24	M	G	Female	5	POSITIVE	POSITIVE
25	M	M	Male	4.8	POSITIVE	POSITIVE

## Sheet: Hoja3
Registration sheet week 3
	Lesion				Positive side
Rabbit number	Left	Right	Gender	weight	Left	Right	Right
1	NEGATIVE	NEGATIVE	Male	3.35	NEGATIVE	NEGATIVE	NEGATIVE
2	NEGATIVE	NEGATIVE	Male	3.5	NEGATIVE	NEGATIVE	NEGATIVE
3	NEGATIVE	NEGATIVE	Male	2.75	NEGATIVE	NEGATIVE	NEGATIVE
4	NEGATIVE	NEGATIVE	Male	3.15	NEGATIVE	NEGATIVE	NEGATIVE
5	NEGATIVE	NEGATIVE	Male	3.71	NEGATIVE	NEGATIVE	NEGATIVE
6	NEGATIVE	NEGATIVE	Male	3.5	NEGATIVE	NEGATIVE	NEGATIVE
7	NEGATIVE	NEGATIVE	Male	3.53	NEGATIVE	NEGATIVE	NEGATIVE
8	NEGATIVE	NEGATIVE	Female	4.05	NEGATIVE	NEGATIVE	NEGATIVE
9	NEGATIVE	NEGATIVE	Female	4.2	NEGATIVE	NEGATIVE	NEGATIVE
10	NEGATIVE	NEGATIVE	Female	3.75	NEGATIVE	NEGATIVE	NEGATIVE
11	NEGATIVE	NEGATIVE	Male	3.47	NEGATIVE	NEGATIVE	NEGATIVE
12	L	NEGATIVE	Female	3.48	NEGATIVE	NEGATIVE	NEGATIVE
13	NEGATIVE	NEGATIVE	Male	2.9	NEGATIVE	NEGATIVE	NEGATIVE
14	NEGATIVE	NEGATIVE	Female	3.65	NEGATIVE	NEGATIVE	NEGATIVE
15	NEGATIVE	NEGATIVE	Female	3.9	NEGATIVE	NEGATIVE	NEGATIVE
16	NEGATIVE	NEGATIVE	Male	3.75	NEGATIVE	NEGATIVE	NEGATIVE
17	L	L	Male	4	NEGATIVE	NEGATIVE	NEGATIVE
18	NEGATIVE	NEGATIVE	Female	3.8	NEGATIVE	NEGATIVE	NEGATIVE
19	NEGATIVE	NEGATIVE	Male	3.55	NEGATIVE	NEGATIVE	NEGATIVE
20	G	G	Female	3.75	POSITIVE	POSITIVE	POSITIVE
21	G	G	Female	3.65	POSITIVE	POSITIVE	POSITIVE
22	G	G	Female	3.68	POSITIVE	POSITIVE	POSITIVE
23	G	M	Female	6	POSITIVE	POSITIVE	POSITIVE
24	M	G	Female	5	POSITIVE	POSITIVE	POSITIVE
25	M	G	Male	4.8	POSITIVE	POSITIVE	POSITIVE

## Sheet: Hoja4
Registration sheet week 4
	Lesión OREJAS				Positive Side PARASITES
Rabbit number	Left	Right	Gender	weight	Left	Right
1	NEGATIVE	NEGATIVE	Male	3.6	NEGATIVE	NEGATIVE
2	NEGATIVE	NEGATIVE	Male	3.61	NEGATIVE	NEGATIVE
3	NEGATIVE	NEGATIVE	Male	3.25	NEGATIVE	NEGATIVE
4	NEGATIVE	NEGATIVE	Male	3.54	NEGATIVE	NEGATIVE
5	NEGATIVE	NEGATIVE	Male	4	NEGATIVE	NEGATIVE
6	NEGATIVE	NEGATIVE	Male	3.9	NEGATIVE	NEGATIVE
7	NEGATIVE	NEGATIVE	Male	4.01	NEGATIVE	NEGATIVE
8	NEGATIVE	NEGATIVE	Female	4.6	NEGATIVE	NEGATIVE
9	NEGATIVE	NEGATIVE	Female	4.5	NEGATIVE	NEGATIVE
10	NEGATIVE	NEGATIVE	Female	4.34	NEGATIVE	NEGATIVE
11	NEGATIVE	NEGATIVE	Male	3.47	NEGATIVE	NEGATIVE
12	NEGATIVE	NEGATIVE	Female	3.8	NEGATIVE	NEGATIVE
13	NEGATIVE	NEGATIVE	Male	3.1	NEGATIVE	NEGATIVE
14	NEGATIVE	NEGATIVE	Female	3.58	NEGATIVE	NEGATIVE
15	NEGATIVE	NEGATIVE	Female	4.6	NEGATIVE	NEGATIVE
16	NEGATIVE	NEGATIVE	Male	3.7	NEGATIVE	NEGATIVE
17	NEGATIVE	NEGATIVE	Male	4.2	NEGATIVE	NEGATIVE
18	NEGATIVE	NEGATIVE	Female	4.25	NEGATIVE	NEGATIVE
19	NEGATIVE	NEGATIVE	Male	3.8	NEGATIVE	NEGATIVE
20	POSITIVE	POSITIVE	Female	3.75	POSITIVE	POSITIVE
21	POSITIVE	POSITIVE	Female	3.65	POSITIVE	POSITIVE
22	POSITIVE	POSITIVE	Female	3.68	POSITIVE	POSITIVE
23	POSITIVE	POSITIVE	Female	6	POSITIVE	POSITIVE
24	POSITIVE	POSITIVE	Female	5	POSITIVE	POSITIVE
25	POSITIVE	POSITIVE	Male	4.8	POSITIVE	POSITIVE

## Sheet: Hoja5
		Left ear					rigth ear							parasite left							parasite rigth
	week1	week2	week3	week4			week1	week2	week3	week4			week1	week2	week3	week4				week1	week2	week3	week4
TRAT	M	L	N	N		TRAT	G	L	N	N		TRAT	pos	neg	neg	neg			TRAT	pos	neg	neg	neg
TRAT	G	L	N	N		TRAT	M	N	N	N		TRAT	pos	neg	neg	neg			TRAT	pos	neg	neg	neg
TRAT	G	L	N	N		TRAT	G	L	N	N		TRAT	pos	neg	neg	neg			TRAT	pos	neg	neg	neg
TRAT	G	L	N	N		TRAT	G	L	N	N		TRAT	pos	neg	neg	neg			TRAT	pos	neg	neg	neg
TRAT	M	L	N	N		TRAT	G	L	N	N		TRAT	pos	neg	neg	neg			TRAT	pos	neg	neg	neg
TRAT	L	L	N	N		TRAT	M	L	N	N		TRAT	pos	neg	neg	neg			TRAT	pos	neg	neg	neg
TRAT	G	L	N	N		TRAT	M	L	N	N		TRAT	pos	neg	neg	neg			TRAT	pos	neg	neg	neg
TRAT	G	L	N	N		TRAT	G	L	N	N		TRAT	pos	neg	neg	neg			TRAT	pos	neg	neg	neg
TRAT	G	L	N	N		TRAT	M	L	N	N		TRAT	pos	neg	neg	neg			TRAT	pos	neg	neg	neg
TRAT	G	L	N	N		TRAT	G	M	N	N		TRAT	pos	neg	neg	neg			TRAT	pos	neg	neg	neg
TRAT	G	L	N	N		TRAT	G	L	N	N		TRAT	pos	neg	neg	neg			TRAT	pos	neg	neg	neg
TRAT	G	M	L	N		TRAT	G	M	N	N		TRAT	pos	neg	neg	neg			TRAT	pos	neg	neg	neg
TRAT	M	M	N	N		TRAT	G	L	N	N		TRAT	pos	neg	neg	neg			TRAT	pos	neg	neg	neg
TRAT	G	M	N	N		TRAT	G	M	N	N		TRAT	pos	neg	neg	neg			TRAT	pos	neg	neg	neg
TRAT	G	M	N	N		TRAT	G	M	N	N		TRAT	pos	neg	neg	neg			TRAT	pos	neg	neg	neg
TRAT	G	L	N	N		TRAT	G	L	N	N		TRAT	pos	neg	neg	neg			TRAT	pos	neg	neg	neg
TRAT	G	M	L	N		TRAT	G	M	L	N		TRAT	pos	neg	neg	neg			TRAT	pos	neg	neg	neg
TRAT	M	L	N	N		TRAT	M	L	N	N		TRAT	pos	neg	neg	neg			TRAT	pos	neg	neg	neg
TRAT	G	L	N	N		TRAT	G	L	N	N		TRAT	pos	neg	neg	neg			TRAT	pos	neg	neg	neg
TEST	G	G	G	G		TEST	G	G	G	G		TEST	pos	pos	pos	pos			TEST	pos	pos	pos	pos
TEST	G	G	G	G		TEST	G	G	G	G		TEST	pos	pos	pos	pos			TEST	pos	pos	pos	pos
TEST	G	G	G	G		TEST	G	G	G	G		TEST	pos	pos	pos	pos			TEST	pos	pos	pos	pos
TEST	G	G	G	G		TEST	M	M	M	M		TEST	pos	pos	pos	pos			TEST	pos	pos	pos	pos
TEST	M	M	M	M		TEST	G	G	G	G		TEST	pos	pos	pos	pos			TEST	pos	pos	pos	pos
TEST	M	M	M	M		TEST	M	M	G	G		TEST	pos	pos	pos	pos			TEST	pos	pos	pos	pos
					LESIONES OIDOS								PARASITOS
				sem1	sem2	sem3	sem4					sem1	sem2	sem3	sem4
			TRAT	M	L	N	N				TRAT	pos	neg	neg	neg
			TRAT	G	L	N	N				TRAT	pos	neg	neg	neg
			TRAT	G	L	N	N				TRAT	pos	neg	neg	neg
			TRAT	G	L	N	N				TRAT	pos	neg	neg	neg
			TRAT	M	L	N	N				TRAT	pos	neg	neg	neg
			TRAT	L	L	N	N				TRAT	pos	neg	neg	neg
			TRAT	G	L	N	N				TRAT	pos	neg	neg	neg
			TRAT	G	L	N	N				TRAT	pos	neg	neg	neg
			TRAT	G	L	N	N				TRAT	pos	neg	neg	neg
			TRAT	G	L	N	N				TRAT	pos	neg	neg	neg
			TRAT	G	L	N	N				TRAT	pos	neg	neg	neg
			TRAT	G	M	L	N				TRAT	pos	neg	neg	neg
			TRAT	M	M	N	N				TRAT	pos	neg	neg	neg
			TRAT	G	M	N	N				TRAT	pos	neg	neg	neg
			TRAT	G	M	N	N				TRAT	pos	neg	neg	neg
			TRAT	G	L	N	N				TRAT	pos	neg	neg	neg
			TRAT	G	M	L	N				TRAT	pos	neg	neg	neg
			TRAT	M	L	N	N				TRAT	pos	neg	neg	neg
			TRAT	G	L	N	N				TRAT	pos	neg	neg	neg
			TRAT	G	L	N	N				TRAT	pos	neg	neg	neg
			TRAT	M	N	N	N				TRAT	pos	neg	neg	neg
			TRAT	G	L	N	N				TRAT	pos	neg	neg	neg
			TRAT	G	L	N	N				TRAT	pos	neg	neg	neg
			TRAT	G	L	N	N				TRAT	pos	neg	neg	neg
			TRAT	M	L	N	N				TRAT	pos	neg	neg	neg
			TRAT	M	L	N	N				TRAT	pos	neg	neg	neg
			TRAT	G	L	N	N				TRAT	pos	neg	neg	neg
			TRAT	M	L	N	N				TRAT	pos	neg	neg	neg
			TRAT	G	M	N	N				TRAT	pos	neg	neg	neg
			TRAT	G	L	N	N				TRAT	pos	neg	neg	neg
			TRAT	G	M	N	N				TRAT	pos	neg	neg	neg
			TRAT	G	L	N	N				TRAT	pos	neg	neg	neg
			TRAT	G	M	N	N				TRAT	pos	neg	neg	neg
			TRAT	G	M	N	N				TRAT	pos	neg	neg	neg
			TRAT	G	L	N	N				TRAT	pos	neg	neg	neg
			TRAT	G	M	L	N				TRAT	pos	neg	neg	neg
			TRAT	M	L	N	N				TRAT	pos	neg	neg	neg
			TRAT	G	L	N	N				TRAT	pos	neg	neg	neg
			TEST	G	G	G	G				TEST	pos	pos	pos	pos
			TEST	G	G	G	G				TEST	pos	pos	pos	pos
			TEST	G	G	G	G				TEST	pos	pos	pos	pos
			TEST	G	G	G	G				TEST	pos	pos	pos	pos
			TEST	M	M	M	M				TEST	pos	pos	pos	pos
			TEST	M	M	M	M				TEST	pos	pos	pos	pos
			TEST	G	G	G	G				TEST	pos	pos	pos	pos
			TEST	G	G	G	G				TEST	pos	pos	pos	pos
			TEST	G	G	G	G				TEST	pos	pos	pos	pos
			TEST	M	M	M	M				TEST	pos	pos	pos	pos
			TEST	G	G	G	G				TEST	pos	pos	pos	pos
			TEST	M	M	G	G				TEST	pos	pos	pos	pos
				SEM1	SEM2	SEM3	SEM4
	N=38		G	28	0	0	0			nexgard	pos	38	0	0	0
			M	9	10	0	0				neg	0	38	38	38
			L	1	27	3	0
			NEG	0	1	35	38			testigo	pos	12	12	12	12
			TOTAL	38	38	38	38				neg	0	0	0	0

## Sheet: Hoja6
			DATA ARGIN;					DATA NEXG;
			INPUT TRAT REP PLE DMDX$;					INPUT TRAT$ SEM1 SEM2 SEM3 SEM4;
			CARDS;					CARDS;
			0	50	Positive			TRAT	50	25	0	0
			0	25	Positive			TRAT	100	25	0	0
			0	100	Positive			TRAT	100	25	0	0
			0	100	Positive			TRAT	100	25	0	0
			0	50	Positive			TRAT	50	25	0	0
			0	100	Positive			TRAT	25	25	0	0
			0	100	Positive			TRAT	100	25	0	0
			0	100	Positive			TRAT	100	25	0	0
			0	100	Positive			TRAT	100	25	0	0
			0	50	Positive			TRAT	100	25	0	0
			0	100	Positive			TRAT	100	25	0	0
			0	100	Positive			TRAT	100	50	25	0
			0	100	Positive			TRAT	50	50	0	0
			0	50	Positive			TRAT	100	50	0	0
			0	50	Positive			TRAT	100	50	0	0
			4	25	Negative			TRAT	100	25	0	0
			4	15	Positive			TRAT	100	50	25	0
			4	75	Negative			TRAT	50	25	0	0
			4	75	Negative			TRAT	100	25	0	0
			4	25	Positive			TRAT	100	25	0	0
			4	75	Negative			TRAT	50	0	0	0
			4	75	Positive			TRAT	100	25	0	0
			4	75	Negative			TRAT	100	25	0	0
			4	50	Negative			TRAT	100	25	0	0
			4	25	Negative			TRAT	50	25	0	0
			4	50	Negative			TRAT	50	25	0	0
			4	50	Negative			TRAT	100	25	0	0
			4	75	Positive			TRAT	50	25	0	0
			4	25	Negative			TRAT	100	50	0	0
			4	25	Negative			TRAT	100	25	0	0
			8	10	Negative			TRAT	100	50	0	0
			8	5	Negative			TRAT	100	25	0	0
			8	50	Negative			TRAT	100	50	0	0
			8	50	Negative			TRAT	100	50	0	0
			8	10	Positive			TRAT	100	25	0	0
			8	50	Negative			TRAT	100	50	25	0
			8	50	Negative			TRAT	50	25	0	0
			8	50	Negative			TRAT	100	25	0	0
			8	25	Negative			TEST	100	100	100	100
			8	15	Negative			TEST	100	100	100	100
			8	15	Negative			TEST	100	100	100	100
			8	25	Negative			TEST	100	100	100	100
			8	50	Negative			TEST	50	50	50	50
			8	10	Negative			TEST	50	50	50	50
			8	0	Negative			TEST	100	100	100	100
			12	0	Negative			TEST	100	100	100	100
			12	0	Negative			TEST	100	100	100	100
			12	25	Negative			TEST	50	50	50	50
			12	25	Negative			TEST	100	100	100	100
			12	0	Negative			TEST	50	50	100	100
			12	25	Negative			proc univariate normal;
			12	25	Negative			PROC GLM;
			12	25	Negative			class TRAT;
			12	10	Negative			model SEM1- -SEM4=TRAT;
			12	0	Negative			LSMEANS TRAT/STDERR;
			12	0	Negative			MEANS TRAT/TUKEY LINES;
			12	10	Negative			REPEATED TIME 4 POLYNOMIAL/SUMMARY;
			12	25	Negative			PROC GLM;
			12	0	Negative			class TRAT;
			12	0	Negative			model SEM1- -SEM4=TRAT SEM1;
			16	0	Negative			LSMEANS TRAT/STDERR;
			16	0	Negative			MEANS TRAT/TUKEY LINES;
			16	10	Negative			REPEATED TIME 4 POLYNOMIAL/SUMMARY;
			16	10	Negative			proc npar1way data=NEXG wilcoxon;
			16	0	Negative			class TRAT;
			16	10	Negative			VAR SEM1 SEM2 SEM3 SEM4;
			16	0	Negative			run;
			16	10	Negative
			16	0	Negative
			16	0	Negative
			16	0	Negative
			16	0	Negative
			16	0	Negative
			16	0	Negative
			16	0	Negative
			20	0	Negative
			20	0	Negative
			20	0	Negative
			20	0	Negative
			20	0	Negative
			20	0	Negative
			20	0	Negative
			20	0	Negative
			20	0	Negative
			20	0	Negative
			20	0	Negative
			20	0	Negative
			20	0	Negative
			20	0	Negative
			20	0	Negative
			PROC univariate normal;
			PROC CORR;
			PROC GLM;
			class TRAT DMDX;
			MODEL PLE DMDX$=TRAT;
			LSMEANS TRAT/STDERR;
			MEANS TRAT/TUKEY LINES;
			proc npar1way data=ARGIN wilcoxon;
			class TRAT;
			VAR PLE DMDX$;
			run;
